# Supplementary material for: A Population Survey on Barriers and Facilitators to Breast Cancer Screening Based on the Theoretical Domains Framework
Source: Behav Sci (Basel). 2025 Feb 14;15(2):209. doi: 10.3390/bs15020209 (PMC11851805; doi:10.3390/bs15020209)
Supplement: Supplementary file 1 [file behavsci-15-00209-s001.zip]

Archive with 1 entries (1 files):
- behavsci-3391399-supplementary.pdf
